# Supplementary material for: Physcomitrium patens CAD1 has distinct roles in growth and resistance to biotic stress
Source: BMC Plant Biol. 2022 Nov 8;22:518. doi: 10.1186/s12870-022-03892-3 (PMC9641914; doi:10.1186/s12870-022-03892-3)
Supplement: Supplementary file 1 — Supplementary Material 1 [file 12870_2022_3892_MOESM1_ESM.xlsx]

## Sheet: Sheet1
Additional file 1 Preparation for MMM solution, PRM/T, and PRM/B media
Solution	Preparation
PpNH4 medium	pH 6.5, 1.8 mM KH2PO4, 3.4 mM Ca(NO3)2, 45 µM FeSO4, 0.55 mM CuSO4, 0.19 µM ZnSO4, 9.9 µM H3BO3, 1 mM MgSO4, 2 µM MnCl2, 0.17 µM KI, 0.1 µM Na2MoO4, 0.23 µM CoCl2, 2.7 µM ammonium tartrate
MMM solution	910 mg (w/v) D- mannitol, 0.15 ml MgCl2, 1 ml 1% MES (pH5.6), 8.85 ml ddH2O
PRM/T medium	2 mL 0.1 mM MgSO4•7H2O, 2 mL 1.84 mM KH2PO4, 2 mL 4 M KOH, 2mL 1 M KNO3，2 mL 4.5 mM FeSO4•7H2O, 0.2 mL solution A，2 mL 500 mM ammonium tartrate, 16 g mannitol, 0.29 g CaCl2•2H2O,1.6 g agar.
PRM/B medium	10 mL 0.1 mM MgSO4•7H2O, 10 mL 1.84 mM KH2PO4, 10 mL 4 M KOH, 10 mL 1 M KNO3, 10 mL 4.5 mM FeSO4•7H2O, 1 mL solution A, 10 mL 500 mM ammonium tartrate, 60 g mannitol, 10 mM CaCl2•2H2O, 8 g agar, 3 g glucose.
