# Supplementary material for: Physcomitrium patens CAD1 has distinct roles in growth and resistance to biotic stress
Source: BMC Plant Biol. 2022 Nov 8;22:518. doi: 10.1186/s12870-022-03892-3 (PMC9641914; doi:10.1186/s12870-022-03892-3)
Supplement: Supplementary file 2 — Supplementary Material 2 [file 12870_2022_3892_MOESM2_ESM.xlsx]

## Sheet: Sheet1
Additional file 2 Primers used in the study
Experiment	Primes name	Forward (5’-3’)	Reverse (5’-3’)
Knockout vector	PpCAD1.1	ACACTCGAGAGCGTCTTGCTGTTTGTT	CGCGATATCCAGGAAGTTCGGAGTTGTA
	PpCAD1.2	CGCTCTAGATGCCAAATTCGGTGTCGT	ATAGGATCCTGAGGGTGTCACGCTCCA
	P1	TATCACACCTCCGTCCAA	CAGTCGTATCCACATCTACA
	P2	ACGAATATGTGTTGGTCTCT	TCAAGAAGGCGATAGAAGG
	P3	GAGAGGCTATTCGGCTATG	ACGCTCCAGAAGATTGTG
Overexpression vector	PpCAD1.3	CGCGATATCATGGGCAAAGACTTGGAT	GCAGGGCCCTTATGCAATGTTCTTCAT
	PpHB7-F	TTACTCTTCTTCTGCAAACCGCT	CGTCTATTCTGGAACCACACCGC
	Pp15.3-up	CATCCTACAGTTTGGCAGTCCT	CGAGGTATGTAGGCGGTGC
	Pp15.3-down	CTAAACCTGGAGCCCAGACG	CTGCTGTAAGGACCGCAAGTAG
Arabidopsis transformation	PBI121	GACTCTAGAATGGGCAAAGACTT	CCACCCGGGTATGCAATGTT
	Identification	ATGGGCAAAGACTTGGATGC	TTATGCAATGTTCTTCATGTC
qRT-PCR analysis	C4H1 (XM_001781171)	GACATCTTCACGGGTAATGG	GACGTAGTCAGTTTCCTCCTC
	C4H2 (XM_001773816)	TCGGAGATGACTTGAACCA	GGAGGACACCACGACCAGA
	C4H3 (XM_001773049)	GGACCACTGGCGACGAAT	GTGCCGAAGGACAACACC
	C4H4 (XM_001781885)	GCCCATTCCTCTACTTGTT	GATTGTTACCGATCCACC
	C3H (XM_001783413)	GAGGCTTGAGTCGTTGA	AATGCGGGTGATGTTGTT
	COMT1 (XM_001762665)	ATTTCAACAGCGGGAAGG	TTGTCAATGTGGGTCGTG
	COMT2 (XM_001753793)	CATGAGAACAAGGGACAG	ACTGAAAAGCAGGAGACA
	COMT3 (XM_001769506)	CAAGTGCTTCACCGAGTC	AGGCGTCAGTCCATACCG
	CCoAOMT1 (XM_001754959)	AGGGTGGGAGGACTGATC	AAGGCTTGTAGTAATGGAGA
	CCoAOMT2 (XM_001776089)	GTTTCTGTGCTGGGTACTCGC	TGCTCGGGACAGCCTTGGT
	CCR1 (XM_001751802)	TCGCTGTCAAGCGTATGT	TATCTCGCCACGGTGTAA
	CCR2 (XM_001765302)	GGTGAGCGTGAAGGATGT	CGATAGGATACTGAGGGTA
	CCR3 (XM_001759871)	CCGCAAGCTCTACCCAGAC	GGGAACACCATGCCCAGT
	CCR4 (XM_001765369)	TTGCATACGCCCATGTTG	GGGTAAAGTTTGCGAATAA
	CCR5 (XM_001769388)	TTCGTTATTGGTCCTTCT	GCACAAATCCGATCCTTT
	CCR6 (XM_001775996)	GATGTTGCCAAGGCTCAC	CCTGGGTAGAGTTTACGAAT
	CCR7 (XM_001771948)	CCCTGTTTACCTTATCCG	CTCGTGCAACATCATCAA
	CAD1 (XM_001773423)	TGGTAATGTCGTGCCGTAA	TGCGACGATGTGAGAAGAG
	CAD2 (XM_001770443)	TGTGATAGGCTTAGGTGG	GTAGTTCACGCGACTCTT
	CAD3 (XM_001766362)	ATGAAGGCTCAACATAACAC	CCAACGAGCACAAGAACA
	PpPR10 (AF325865)	GGAAGGCAGTGAAGGAAG	CCGTCGTCTAGGATGTCT
	PpNRP1 ( XM_024503815)	TGTTGACCATGCCATCTAC	TCCTCCTCCTACTTGCTATC
	CAD4 (XM_001767582)	TGATTGGTCTTGCTCCCT	AGATCCTGCCTGGCTCTA
	PpAUX-IAA1 (XM_024517543)	CGCTCATTGAAGGTTGGT	CATCCTCTCCGTGTATTCC
	PpAUX-IAA2 (XM_024530011)	ATGCCGTCATCAGTCTTG	GCTGGATTCCTCAGTCTC
	PpAUX-IAA3 (XM_024504105)	GAGATTACAAGCAGGTGATG	AGCACTGATGATGGCATAA
	PpAUX-IAA4 (XM_024517172)	TTGAATGTCAGCATGAGAAG	GCTAGAGCTTATGTAGGTCT
	PpAUX-IAA5 (XM_024517254)	CTGGCTCGGTATGCTTGA	CTGCGGGAGTTGAACCAT
	PpAUX-IAA6 (XM_024522613)	CGAGAGCCTTCTTGTAATAAG	CATTGTTAAGCGAGGTGATAG
	PpAUX-IAA7 (XM_024526857)	CGGGAACCTTGTGAAGAT	AACATATCCTCCAGCATCG
	PpAUX-IAA8 (XM_024528764)	CTACGAACATTGCTCCACTA	CGACGCATGATCCACTTC
	PpAUX-IAA9 (XM_024536492)	AAGCAGGTGACTCGGTAT	TACTGAAGACGGCATGAC
	PpAUX-IAA10 (XM_024539284)	CCACGAGGAGGAAGAGAT	CATCCACGAATCCAGAGAA
	PpAUX-IAA11 (XM_024540260)	GTTCTACAGTGATGAATGGA	CAACTGCTCTTGTTATTGAG
	PpAUX-IAA12 (XM_024542616)	GTGGAATGTGAAGCCTGAG	ACGACGTGACAGATGACA
	PpAUX-IAA13 (XM_024545236)	CAACGCAACAGAATGAGTAT	ACGGTTGAGAACGAGATG
	PpAUX-IAA14 (XM_024508025)	ATGCGTGTCGTATGAGAG	CTTCTTCTTTGGCGAGTG
	PpAUX-IAA15 (XM_024511692)	GATGAAGAGGATGAAGATGTAG	GCTGATAAGAGGCTGATGT
	PpKinesin1 (XM_024520435)	TGGATAACTGCGAAGGATAG	CGAAGAATGTCACGACTCT
	PpKinesin2 (XM_024540280)	CTTCATCTCCTCCACCTCT	GAGTTCTCTTCCTGAGTAGC
	PpKinesin3 (XM_024538149)	CATACAATGCTAGGAGACATC	TTGGTTCGAGCTTCTTCTT
	PpKinesin4 (XM_024513011)	TCCATATTCACTCTCATCTCC	TTAAGACCAGCGACAGTG
	PpKinesin5 (XM_024512356)	GAAGAGGCAGCCAAGAAG	CCGAATCAGACCACCTTC
	PpKinesin6 (XM_024515667)	ATGGCACAGTATTCGCTTA	ATCTCCTCGTTGTATATCTCC
	PpKinesin7 (XM_024513605)	ATCTCTATGACCAAGCCATC	GCAGGAAGTTCTCCATTCT
	PpKinesin8 (XM_024513846)	CAGCAAGAATTAGCTCTCAA	CTCTCAAGTTCTCCATCATT
	PpKinesin9 (XM_024515325)	CCAACAAGCCGTAGAGTC	GATGTAATTCAGTCTCCAGTTC
	PpKinesin10 (XM_024517037)	AGAGACATGGCAAGTGAAG	ACTGGTCATCTGATTCCTTC
	PpKinesin11 (XM_024516662)	GCGAAGTTTCATTTGGTAGA	GTACGGTACATGCTGACA
	PpKinesin12 (XM_024517060)	GAGTCACAAATGAAGTTGGA	TCACCAAGCAGTAATTCCT
	PpKinesin13 (XR_002969662)	AGAGGAAGTGGTGTTGTC	CTGCTACTGAGGAGGTTAA
	PpKinesin14 (XM_024518935)	CCGCAATCAAGGCAATTAG	GTTCCAGTCTGTCCATACG
	PpKinesin15 (XM_024519024)	CATCCAAGATAGCCAGAGTT	CGAAGATTGTGAGCCAGTA
	PpKinesin16 (XM_024521074)	AGATGCGTGAGACAGGAA	AGTCCAGCAACTCTGAAGA
	PpKinesin17 (XM_024520146)	AGTCCTCACACCATCACA	CCATACAGTTCTCCACCATT
	PpKinesin18 (XM_024520263)	AACATGAGGACCCTTTGC	TGGAAGACGATGAAGAAGAT
	PpKinesin19 (XM_024519169)	AAGTCCACTGTGTTCAAGA	AATCGGATGTTGGTCATTG
	PpKinesin20 (XM_024525532)	GATGTGAAGAGCCTAGAGG	TGTGATCGACTGGATTGAG
	PpKinesin21 (XM_024524363)	AACTGCTTGGCTGGATTC	CATTGTTCCGCTCTTCCT
	PpKinesin22 (XM_024529320)	GCGTGAAGCAAGAGAATG	TCCTCCTGAGTGACGAAT
	PpKinesin23 (XM_024528042)	GGATGGATACAATGGCACTA	CGTCACCTTAGGCAAGTC
	PpKinesin24 (XM_024531782)	TTTCACTTTCAGCTTTAGGG	GAATCTCGAAGAATCTGTGT
	PpKinesin25 (XM_024532536)	GGTCTCTGGGTGATTTGAA	TGTACTCCTAGAACCTCCTT
	PpKinesin26 (XM_024533971)	AGCCTTCTTCTACGAATCTT	CACCACCACATCCTGTAC
	PpKinesin27 (XM_024532967)	AACTCTAGCAGGTGTTACG	GGCATGTGATCGACTTGA
	PpKinesin28 (XM_024532804)	GAACATGCTGTGCGAAGA	CTGATCCAAGAGGCGAATG
	PpKinesin29 (XM_024537355)	ACAAGACTGCTCCGAGAT	CATAATCCAACGTACTGAGTG
	PpKinesin30 (XM_024538146)	GCTTCTACAGGATTCATTCG	ACTCCAAGGTGCATATAGTT
	PpKinesin31 (XM_024539154)	TGCCAGAACTGCTATCATC	CGTGGTATTAGTTACTTCCTTC
	PpKinesin32 (XM_024538287)	AACGACAGGCGATGTATT	AATGCTGACGAAGTTGCT
	PpKinesin33 (XM_024539721)	TGTGTTGCTACTTGGTACA	GCTTAATTCCGCATCCAATA
	PpKinesin34 (XM_024541791)	TCTTGAGCCTGGGTGTAC	TGAAGACTCTGTGCTGGTA
	PpKinesin35 (XM_024543600)	CTTGCGGCTCTTCTTCTT	ATTCGTCGGAGGATGGAT
	PpKinesin36 (XM_024545758)	ACATCGTCACATACCATACC	TGGAGATACAGCACAAATCA
	PpKinesin37 (XM_024545397)	CAATGAGAGCCTCCTACTT	ACAATCCACCAGCAACAA
	PpKinesin38 (XM_024545615)	GCTGGATGTATTGCGAATAG	GCTGTGCTTGCTTTAACTC
	PpKinesin39 (XM_024544527)	TCTCCGACAACCTCACAA	TGGAACTCGTAGTCTTGGT
	PpKinesin40 (XM_024544845)	GGACTGCGGTGAAGATTA	TTCCAAGTGCTAGTAGGC
	PpKinesin41 (XM_024503691)	TTCCAGATAGCACTTCTCAG	TTAGCGAATAGGTCCTTCAA
	PpKinesin42 (XM_024505020)	AGGTGGAAGGTTGTAACAG	ACGACTGGATAGCCTAGC
	PpKinesin43 (XM_024511022)	AGGTGGTGTTCTCGTCAG	TCAACAATGTATCCGCAGTT
	PpKinesin44 (XM_024511561)	ACCAACCTAGTGACAACC	TTCAGATTCTCGTGCTTCT
	Actin (3AY382283.1)	CGGAATGGTGAAGGTATGAT	CACGATGTGAAGAAGACGAT
