# Supplementary material for: Physcomitrium patens CAD1 has distinct roles in growth and resistance to biotic stress
Source: BMC Plant Biol. 2022 Nov 8;22:518. doi: 10.1186/s12870-022-03892-3 (PMC9641914; doi:10.1186/s12870-022-03892-3)
Supplement: Supplementary file 5 — Supplementary Material 5 [file 12870_2022_3892_MOESM5_ESM.xlsx]

## Sheet: Sheet1
Additional file 5 The information and relative expression levels of AUX/IAA and kinesin gene families in WT and Ppcad1_ko plants.
ID	NCBI GENE No.	chromosone	start	end	Pfam	WT#1	WT#2	WT#3	Ppcad1_ko#1	Ppcad1_ko#2	Ppcad1_ko#3
PpAUX-IAA1	gene-LOC112281248	1	10698102	10706962	AUX/IAA family	3.47778	3.48333	3.31444	1.44111	1.47	1.64
PpAUX-IAA2	gene-LOC112287218	1	27995595	28003917	AUX/IAA family	3.29889	3.45556	3.08556	1.65333	1.71222	1.65889
PpAUX-IAA3	gene-LOC112274512	2	17539979	17548285	AUX/IAA family	9.7	10.4489	9.81556	4.27111	4.12556	4.78556
PpAUX-IAA4	gene-LOC112281036	4	9083356	9088872	AUX/IAA family	1.79333	1.85111	1.69667	2.95444	2.63	3.42444
PpAUX-IAA5	gene-LOC112281083	4	9092616	9098224	AUX/IAA family	1.79333	1.76556	1.72667	1.71778	1.42556	1.71
PpAUX-IAA6	gene-LOC112283632	6	13584570	13591109	AUX/IAA family	2.45	1.95111	2.10444	1.84667	1.67889	1.60333
PpAUX-IAA7	gene-LOC112285764	8	9600258	9604719	AUX/IAA family	8.16667	10.4089	9.18444	3.27889	2.67556	2.67
PpAUX-IAA8	gene-LOC112286661	9	14336093	14341994	AUX/IAA family	1.37222	1.53556	1.33111	0.974444	0.868889	0.918889
PpAUX-IAA9	gene-LOC112290334	13	2898131	2906685	AUX/IAA family	4.35889	4.50333	4.60889	1.21111	1.35222	1.32222
PpAUX-IAA10	gene-LOC112291619	14	11123869	11133014	AUX/IAA family	1.10111	0.896667	0.817778	0.348889	0.358889	0.344444
PpAUX-IAA11	gene-LOC112292106	15	6495823	6501264	AUX/IAA family	1.98	1.52667	1.56111	1.02222	1.25889	1.09111
PpAUX-IAA12	gene-LOC112293334	16	3994966	4001579	AUX/IAA family	16.7344	17.35	17.8356	10.1711	10.3822	10.3622
PpAUX-IAA13	gene-LOC112294597	17	13330499	13339189	AUX/IAA family	3.00667	2.87889	2.94667	2.30222	1.92556	1.88222
PpAUX-IAA14	gene-LOC112276597	24	4415714	4420840	AUX/IAA family	4.15111	5.68	5.01667	2.50778	2.10222	2.18111
PpAUX-IAA15	gene-LOC112278350	27	27189	33931	AUX/IAA family	4.86222	4.92333	4.56	3.8	3.47222	4.27222
PpKinesin1	gene-LOC112282611	1	6108240	6116169	Microtubule binding	2.04	1.01	1.17	0.79	0.74	0.71
PpKinesin2	gene-LOC112292128	1	6662350	6670157	Microtubule binding	4.37	2.23	2.57	5.93	6.47	5.37
PpKinesin3	gene-LOC112291112	1	8616790	8622531	Microtubule binding	0.09	0.08	0.07	0.01	0	0.01
PpKinesin4	gene-LOC112278999	2	12508241	12514897	Microtubule binding	4.82	3.36	3.6	2.98	2.94	3.43
PpKinesin5	gene-LOC112278709	2	2677581	2693807	Microtubule binding	0.15	0.18	0.2	0.51	0.26	0.28
PpKinesin6	gene-LOC112280316	3	7002963	7014845	Microtubule binding	1.29	1.03	1.1	2.02	1.67	1.35
PpKinesin7	gene-LOC112279302	3	1993805	2002976	Microtubule binding	0.07	0.02	0.06	0.1	0.05	0.02
PpKinesin8	gene-LOC112279429	3	12282875	12291441	Microtubule binding	3.36	2.99	3.46	2.63	3.17	2.53
PpKinesin9	gene-LOC112280172	3	18107441	18115674	Microtubule binding	0.58	0.51	0.5	1.28	0.72	0.88
PpKinesin10	gene-LOC112281002	4	6094239	6103126	Microtubule binding	20.2	20.73	19.52	21.86	18.85	23.1
PpKinesin11	gene-LOC112280810	4	7690793	7703405	Microtubule binding	1.35	0.84	0.81	4.31	4.21	4.89
PpKinesin12	gene-LOC112281005	4	16195163	16206028	Microtubule binding	2.03	2.3	2.29	0.6	0.87	0.33
PpKinesin13	gene-LOC112281669	4	11180489	11189255	Microtubule binding	5.84	5.39	4.58	4.48	4.03	3.49
PpKinesin14	gene-LOC112281910	4	1354227	1366302	Microtubule binding	0.12	0.03	0.03	0.2	0.17	0.06
PpKinesin15	gene-LOC112281949	4	12053118	12061183	Microtubule binding	0.01	0.06	0.07	0.02	0.04	0
PpKinesin16	gene-LOC112282908	5	826875	836843	Microtubule binding	0.11	0.06	0.1	0.62	0.73	0.87
PpKinesin17	gene-LOC112282505	5	2762755	2778544	Microtubule binding	0.38	0.39	0.29	0.27	0.27	0.26
PpKinesin18	gene-LOC112282548	5	3518900	3532982	Microtubule binding	0.44	0.26	0.3	5.61	3.18	3.61
PpKinesin19	gene-LOC112282042	5	12360052	12367701	Microtubule binding	1.81	1.67	2.17	1.77	1.05	1.3
PpKinesin20	gene-LOC112285046	7	746733	764172	Microtubule binding	0.07	0.08	0.1	0.42	0.22	0.16
PpKinesin21	gene-LOC112284511	7	22669136	22678166	Microtubule binding	0.92	0.65	0.88	0.52	0.56	0.5
PpKinesin22	gene-LOC112286918	9	5568982	5578960	Microtubule binding	0.04	0.01	0.01	0.42	0.25	0.2
PpKinesin23	gene-LOC112286288	9	13438719	13447226	Microtubule binding	0	0.01	0.01	0	0	0
PpKinesin24	gene-LOC112288028	10	5311971	5321053	Microtubule binding	3.35	4.01	2.86	0	0.01	0
PpKinesin25	gene-LOC112288408	11	1144562	1156985	Microtubule binding	0.13	0.08	0.11	0.24	0.17	0.12
PpKinesin26	gene-LOC112289045	11	4466809	4481308	Microtubule binding	0.61	0.31	0.32	0.04	0.07	0.09
PpKinesin27	gene-LOC112288605	11	5203752	5209900	Microtubule binding	0.07	0.02	0.01	0.15	0.19	0.19
PpKinesin28	gene-LOC112288542	11	5610082	5617748	Microtubule binding	0.18	0.05	0.09	0.12	0.1	0.06
PpKinesin29	gene-LOC112290731	13	12080868	12091359	Microtubule binding	2.19	1.95	2.28	0.79	0.57	0.81
PpKinesin30	gene-LOC112291113	14	5124312	5135158	Microtubule binding	0.49	1.79	1.35	0.41	0.46	0.42
PpKinesin31	gene-LOC112291565	14	7693596	7714394	Microtubule binding	0.2	0.2	0.33	0.66	0.48	0.22
PpKinesin32	gene-LOC112291186	14	10496048	10503343	Microtubule binding	0.04	0	0	0.02	0.04	0
PpKinesin33	gene-LOC112291815	14	13317779	13323858	Microtubule binding	3.4	3.29	2.88	5.31	4.54	6.39
PpKinesin34	gene-LOC112292872	15	9755840	9761019	Microtubule binding	0	0.01	0.01	0.34	0.47	0.27
PpKinesin35	gene-LOC112293778	16	1123450	1130384	Microtubule binding	7.89	5.58	7.07	10.83	10.51	11.79
PpKinesin36	gene-LOC112294844	17	779963	786520	Microtubule binding	0.26	0.32	0.21	0.31	0.13	0.18
PpKinesin37	gene-LOC112294675	17	1038661	1050605	Microtubule binding	0.5	0.49	0.48	0.35	0.27	0.34
PpKinesin38	gene-LOC112294785	17	3192895	3201465	Microtubule binding	1.36	1.63	1.07	0.19	0.14	0.13
PpKinesin39	gene-LOC112294248	17	8098818	8099906	Microtubule binding	0.01	0.04	0.11	0.07	0.12	0.04
PpKinesin40	gene-LOC112294440	17	19686813	19695278	Microtubule binding	12.26	9.67	11.11	11.31	10.88	10.6
PpKinesin41	gene-LOC112274314	21	10518464	10527484	Microtubule binding	0.15	0.18	0.19	0.61	0.44	0.38
PpKinesin42	gene-LOC112275064	22	10162925	10170394	Microtubule binding	0.11	0.2	0.18	0.03	0.02	0.03
PpKinesin43	gene-LOC112278033	26	7207673	7214665	Microtubule binding	23.31	19.12	19.89	30.21	25.54	26.39
PpKinesin44	gene-LOC112278300	27	3938368	3946432	Microtubule binding	0.34	0.19	0.3	0.28	0.16	0.14
