# Supplementary material for: Physcomitrium patens CAD1 has distinct roles in growth and resistance to biotic stress
Source: BMC Plant Biol. 2022 Nov 8;22:518. doi: 10.1186/s12870-022-03892-3 (PMC9641914; doi:10.1186/s12870-022-03892-3)
Supplement: Supplementary file 8 — Supplementary Material 8 [file 12870_2022_3892_MOESM8_ESM.xlsx]

## Sheet: Sheet1
Additional file 8 The quantification data of major peaks by HPLC in three genotypes.
wild type		PpCAD1-OE		PpCAD1-OE
Rention time (min)	Intensity (mAU)	Rention time (min)	Intensity (mAU)	Rention time (min)	Intensity (mAU)
30.787	80.023	30.787	120.348	30.787	79.325
33.737	25.423	33.737	80.653	33.737	25.642
34.737	45.342	34.737	70.632	34.737	42.513
